# Supplementary material for: On the Dynamics of the Carbon–Bromine Bond Dissociation in the 1-Bromo-2-Methylnaphthalene Radical Anion
Source: Molecules. 2022 Jul 15;27(14):4539. doi: 10.3390/molecules27144539 (PMC9319363; doi:10.3390/molecules27144539)
Supplement: Supplementary file 1 [file molecules-27-04539-s001.zip]

Archive with 1 entries (1 files):
- molecules-1742818-supplementary.pdf
